# Supplementary material for: 1H R1ρ relaxation identifies a hidden intermediate in DNA base-pairing
Source: Nat Commun. 2026 May 6;17:4114. doi: 10.1038/s41467-026-72559-6 (PMC13150003; doi:10.1038/s41467-026-72559-6)
Supplement: Supplementary file 6 — Source Data [file 41467_2026_72559_MOESM6_ESM.xlsx]

## Sheet: Figure 3a
sl_strength	sl_offset	r1_rho	r1_rho_mc_error
50	0	27.4719	0.195869
75	0	27.2819	0.198047
100	0	27.7295	0.218343
125	0	27.3799	0.277575
150	0	27.2844	0.198188
200	-1000	4.44299	0.0602383
200	-950	4.52636	0.0570585
200	-900	4.71082	0.0427875
200	-850	4.88169	0.0420553
200	-800	5.21193	0.0517563
200	-750	5.40356	0.0452095
200	-700	5.74227	0.0459511
200	-650	6.14604	0.0581328
200	-600	6.51531	0.0425532
200	-550	7.09218	0.0647517
200	-500	7.48236	0.0654924
200	-450	8.26901	0.0521241
200	-400	9.07581	0.0650574
200	-350	10.2554	0.0775281
200	-300	11.4374	0.073269
200	-250	13.5275	0.0815314
200	-200	15.8445	0.0838794
200	-150	19.2668	0.100069
200	-100	22.5976	0.103603
200	-50	25.8689	0.116858
200	0	26.8805	0.189742
200	50	26.1758	0.124785
200	100	22.4718	0.107793
200	150	19.3891	0.077118
200	200	16.1432	0.0871231
200	250	13.7102	0.0620287
200	300	11.5343	0.0758846
200	350	10.214	0.0619543
200	400	8.98114	0.0700049
200	450	7.98906	0.0463464
200	500	7.21277	0.065794
200	550	6.49097	0.0432114
200	600	5.96043	0.0546604
200	650	5.53847	0.0607644
200	700	5.1629	0.0450186
200	750	4.80919	0.0436589
200	800	4.68804	0.0636303
250	-1000	4.91454	0.062264
250	-950	5.11175	0.043305
250	-900	5.33678	0.0563662
250	-850	5.61711	0.0450728
250	-800	6.02358	0.0605862
250	-750	6.25503	0.0588674
250	-700	6.64633	0.0590969
250	-650	7.23025	0.0654719
250	-600	7.68989	0.0479508
250	-550	8.41583	0.0584617
250	-500	9.05693	0.0714282
250	-450	9.90657	0.0737176
250	-400	11.0867	0.0790443
250	-350	12.3501	0.0743257
250	-300	13.849	0.0794614
250	-250	16.0155	0.0862205
250	-200	18.4383	0.0975379
250	-150	21.132	0.111288
250	-100	23.759	0.115775
250	-50	25.9859	0.121202
250	0	26.4739	0.189789
250	50	25.8485	0.115637
250	100	23.6788	0.110274
250	150	21.1491	0.101417
250	200	18.4127	0.0913163
250	250	15.9145	0.0862429
250	300	13.8082	0.0836096
250	350	12.1807	0.0590489
250	400	10.7282	0.0791019
250	450	9.45387	0.0707844
250	500	8.43831	0.0668155
250	550	7.75252	0.0462234
250	600	7.02091	0.0641694
250	650	6.54761	0.0447784
250	700	5.9907	0.0525474
250	750	5.65535	0.0562166
250	800	5.34295	0.0469288
250	850	5.12363	0.043424
250	900	4.85126	0.0506596
250	950	4.75191	0.0419767
250	1000	4.55615	0.0520069
300	-1200	4.80679	0.0447243
300	-1150	5.00061	0.0496166
300	-1125	5.17365	0.0948719
300	-1100	5.16012	0.0427719
300	-1050	5.30197	0.0552849
300	-1000	5.5734	0.0451357
300	-975	5.77283	0.0876101
300	-950	5.73414	0.0617447
300	-900	6.08151	0.056507
300	-850	6.25455	0.0496952
300	-825	6.72754	0.100557
300	-800	6.77588	0.0640307
300	-750	7.16989	0.0557095
300	-700	7.82193	0.0653946
300	-675	7.93046	0.128182
300	-650	8.27885	0.0654074
300	-600	8.98285	0.0478272
300	-550	9.70704	0.070258
300	-525	10.2275	0.104204
300	-500	10.5719	0.075884
300	-450	11.5985	0.0664474
300	-400	13.0338	0.0560849
300	-375	13.6576	0.119851
300	-350	14.2274	0.0808388
300	-300	16.0573	0.0784409
300	-250	17.9016	0.0985343
300	-225	18.8896	0.154047
300	-200	20.83	0.107952
300	-150	22.159	0.0911311
300	-100	24.5472	0.116022
300	-75	25.5164	0.220513
300	-50	26.1072	0.126726
300	0	26.7004	0.181115
300	50	25.7163	0.118383
300	75	25.7265	0.220943
300	100	24.5962	0.114643
300	150	21.9017	0.0923069
300	200	20.0528	0.11212
300	225	19.0152	0.176646
300	250	17.5193	0.0896363
300	300	15.6495	0.0765162
300	350	13.6596	0.0779966
300	375	13.3241	0.122418
300	400	12.3698	0.0567243
300	450	11.0126	0.0682622
300	500	9.78108	0.0584834
300	525	9.75216	0.144417
300	550	8.85389	0.0526435
300	600	8.29209	0.0500576
300	650	7.31301	0.0495568
300	675	7.41805	0.0981784
300	700	6.9422	0.0440457
300	750	6.44825	0.056409
300	800	6.10756	0.0407042
300	825	6.0591	0.0844578
300	850	5.67492	0.0502635
300	900	5.46267	0.0537543
300	950	5.27238	0.0442142
300	975	5.06853	0.0825235
300	1000	5.04183	0.0437263
300	1050	4.89622	0.0540387
300	1100	4.74492	0.0541463
300	1125	4.88033	0.0994
300	1150	4.61455	0.0521703
300	1200	4.52382	0.0522111
350	0	26.0818	0.244364
400	0	25.9573	0.246446
500	-2000	4.65741	0.0878317
500	-1900	4.70238	0.139601
500	-1800	4.97281	0.0999896
500	-1700	5.05324	0.0925835
500	-1600	5.28599	0.102586
500	-1500	5.76783	0.106075
500	-1400	6.12753	0.0944733
500	-1300	6.37725	0.0987384
500	-1200	6.93513	0.103153
500	-1100	7.79359	0.136777
500	-1000	8.41543	0.117169
500	-900	9.48874	0.107283
500	-800	10.428	0.106661
500	-700	11.8606	0.157464
500	-600	13.4679	0.123131
500	-500	15.687	0.12296
500	-400	17.9261	0.133225
500	-300	20.4911	0.206741
500	-200	22.9257	0.198166
500	-100	24.7057	0.223231
500	0	25.2754	0.183785
500	100	24.8466	0.224533
500	200	22.5339	0.153998
500	300	19.617	0.146773
500	400	17.0026	0.1893
500	500	14.3547	0.184652
500	600	12.5623	0.124652
500	700	10.658	0.113199
500	800	9.39548	0.110509
500	900	8.37752	0.116891
500	1000	7.38592	0.12396
500	1100	7.07288	0.126059
500	1200	6.17873	0.104893
500	1300	5.70109	0.127319
500	1400	5.42581	0.0950317
500	1500	5.39664	0.106944
500	1600	4.92266	0.0956818
500	1700	4.83742	0.0914259
500	1800	4.88948	0.117804
500	1900	4.61089	0.0928344
500	2000	4.38766	0.121225
600	0	24.9411	0.173601
700	0	24.2438	0.180246
750	-3000	4.57456	0.11094
750	-2800	4.68482	0.136474
750	-2600	4.94602	0.0991904
750	-2400	5.15367	0.114759
750	-2200	5.66447	0.10373
750	-2000	5.803	0.091023
750	-1800	6.34083	0.0979409
750	-1600	7.28799	0.144609
750	-1400	8.29856	0.0992177
750	-1200	9.58876	0.127702
750	-1000	11.7709	0.120642
750	-800	13.9804	0.149736
750	-600	17.2472	0.146653
750	-400	20.0399	0.201935
750	-200	23.1064	0.206564
750	200	22.2356	0.22318
750	400	18.8151	0.133136
750	600	15.5628	0.144876
750	800	12.557	0.116374
750	1000	10.0085	0.134557
750	1200	8.59459	0.110198
750	1400	7.44378	0.104427
750	1600	6.57171	0.0969879
750	1800	6.10306	0.0930429
750	2000	5.54724	0.100564
750	2200	5.1659	0.109783
750	2400	4.97791	0.0930061
750	2600	4.76066	0.0943942
750	2800	4.51054	0.0850948
750	3000	4.44511	0.0960238
800	0	23.7167	0.174762
900	0	22.9992	0.190391
1000	0	22.7123	0.170236
1500	0	20.9275	0.155512
2000	0	19.9653	0.188975
2500	0	19.3045	0.142564
3000	0	18.5473	0.151388
4000	0	18.1904	0.151211
5000	0	17.9283	0.141383
7500	0	17.2218	0.149105
10000	0	16.8821	0.139542
12500	0	16.7165	0.131856
15000	0	16.657	0.138714

## Sheet: Figure 3b (left)
	Atoms	HG_Delta_delta (ppm)	HG_err_Delta_delta (ppm)	WCF_Delta_delta (ppm)	WCF_err_Delta_delta (ppm)	ES2_Delta_delta (ppm)	ES2_err_Delta_delta (ppm)	Lit. HG	Lit. HG err
0	T9 NH3	-0.98807	0.0166622	-0.00163408	0.000524311	0.479872	0.014996	-1.16	0.02
1	T8 NH3	-1.57125	0.00499867	-0.00661949	0.000195381	-0.0549853	0.0183284	-1.6	0.05
2	T18 NH3	-1.78119	0.0266596	0.0571956	0.00543782	0.439883	0.0133298	-1.64	0.05
3	A16 CH8	-0.879765	0.0433218	-0.0052434	0.000261034	-0.813117	0.0766462
4	A16 CH2	0.791456	0.0366569	0.00577299	0.000217424	0.589843	0.0183284
5	A17 CH2	0.236604	0.00833111	0.00144992	0.000301574	-0.139963	0.0166622
6	A3 CH8	-0.683151	0.0383231	-0.00213722	0.00115064	0.16329	0.0699813

## Sheet: Figure 3b (center)
	Atoms	HG_pop (%)	HG_pop_err (%)	ES2_pop (%)	ES2_err_pop (%)	Lit. HG_pop (%)	Lit. HG_err_pop (%)
0	T9 NH3	0.6	0.01	0.9	0.1	0.65	0.07
1	T8 NH3	0.4	0.01	0.5	0.1	0.78	0.14
2	T18 NH3	0.2	0.01	12.2	0.9	0.41	0.05
3	A16 CH8	0.5	0.01	0.1	0.01
4	A16 CH2	0.5	0.01	0.3	0.01
5	A17 CH2	0.9	0.1	0.5	0.1
6	A3 CH8	0.5	0.01	0.8	0.6

## Sheet: Figure 3b (right)
	Atoms	WCF - HG	err WCF - HG	WCF - ES2	err WCF - ES2	HG - ES2	err HG - ES2	lit WCF - HG	err lit WCF - HG
0	T9 NH3	2.756	0.152	0.501	0.072	3.277	0.155	5.111	0.43
1	T8 NH3	1.915	0.022			1.723	0.095	3.597	0.193
2	T18 NH3	6.378	0.128	0.024	0.00065			6.013	0.486
3	A16 CH8	6.568	0.303			2.034	0.432
4	A16 CH2	6.568	0.303			1.34	0.242
5	A17 CH2	0.276	0.043			1.723	0.095
6	A3 CH8	1.636	0.276			3.339	0.265

## Sheet: Figure 4b
	Atoms	P16 - WT	c7A - WT	m1A - WT
0	G6 NH1	0.01	0	0
1	T8 NH3	-0.285	0.06	-0.04
2	T9 NH3	-0.9	0.573	-2.01
3	G10 NH1	-0.4	-0.05	0.09
4	G11 NH1	-0.072	-0.01	-0.04
5	G20 NH1	0	0	0
6	G23 NH1	0	0	0

## Sheet: Figure 4d (left)
	Atoms	HG_Delta_delta (ppm)	HG_err_Delta_delta (ppm)	WCF_Delta_delta (ppm)	WCF_err_Delta_delta (ppm)	ES2_Delta_delta (ppm)	ES2_err_Delta_delta (ppm)	HG like Delta_delta (ppm)	HG like err_Delta_delta (ppm)
0	WT T9 NH3	-1.238	0.00999733	-0.00384539	0.000165642	0.564849	0.0416556
1	P16 T9 NH3	-1.29632	0.166622	0.0192189	0.00582393	0.133298	0.007498
2	c7A T9 NH3	-2.91256	0.044988	-0.00480067	0.000808588	0.21161	0.148294	-2.91256	0.044988
3	WT A16 CH8	-0.879765	0.0366569	-0.00517635	0.000231495	-0.746468	0.0766462
4	P16 CH8	-1.3813	0.0333244	-0.00348669	0.00066218	0.289923	0.0216609
5	P16 CH6	-2.62097	0.0466542	-0.0119067	0.00119044	-0.044988	0.00499867

## Sheet: Figure 4d (center)
	Atoms	HG_pop (%)	HG_pop_err (%)	ES2_pop (%)	ES2_err_pop (%)	HG_like_pop (%)	HG_like_err_pop (%)
0	WT T9 NH3	0.4	0.01	0.2	0.01
1	P16 T9 NH3	0.8	0.2	19.3	2.2
2	c7A T9 NH3	0.2	0.01	0.5	0.02	0.2	0.01
3	WT A16 CH8	0.5	0.01	0.1	0.01
4	P16 CH8	0.5	0.001	1.2	0.2
5	P16 CH6	0.1	0.001	16.3	1

## Sheet: Figure 4d (right)
	Atoms	WCF - HG	err WCF - HG	HG - ES2	err HG - ES2	WCF - HG_like	err WCF - HG_like	HG_like - ES2	err HG_like - ES2
0	WT T9 NH3	1.023	0.045	2.477	0.302
1	P16 T9 NH3	1.145	0.266	18.37	0.612
2	c7A T9 NH3	3.792	0.501	2.686	0.893	3.792	0.501	2.686	0.893
3	WT A16 CH8	6.568	0.303	2.034	0.432
4	P16 CH8	2.727	0.131	12.528	0.009
5	P16 CH6	1.637	0.061	7.206	0.133

## Sheet: Figure 5b
	Atoms	Bound A	Bound B	ES2	err ES2
0	G6 NH1	0.052	0.052
1	T8 NH3	-0.132	-0.22	-0.0549853	0.0183284
2	T9 NH3	0.303	0.46	0.479872	0.014996
3	G10 NH1	-0.566	-0.117
4	G11 NH1	-0.317
5	A16 NH2	0.647	0.682	0.589843	0.0183284
6	T18 NH3	-0.224	-0.15	0.439883	0.0133298

## Sheet: Figure 6b and Sup Fig 13
aggc_l2_ward_ex-h_min3_cl4	DA_16_C1'	DA_16_C1'	DA_16_C2	DA_16_C2	DA_16_C2'	DA_16_C2'	DA_16_C3'	DA_16_C3'	DA_16_C4	DA_16_C4	DA_16_C4'	DA_16_C4'	DA_16_C5	DA_16_C5	DA_16_C5'	DA_16_C5'	DA_16_C6	DA_16_C6	DA_16_C8	DA_16_C8	DA_16_H1'	DA_16_H1'	DA_16_H2	DA_16_H2	DA_16_H2'	DA_16_H2'	DA_16_H2''	DA_16_H2''	DA_16_H3'	DA_16_H3'	DA_16_H4'	DA_16_H4'	DA_16_H5'	DA_16_H5'	DA_16_H5''	DA_16_H5''	DA_16_H61	DA_16_H61	DA_16_H62	DA_16_H62	DA_16_H8	DA_16_H8	DA_16_N1	DA_16_N1	DA_16_N3	DA_16_N3	DA_16_N6	DA_16_N6	DA_16_N7
	mean	std	mean	std	mean	std	mean	std	mean	std	mean	std	mean	std	mean	std	mean	std	mean	std	mean	std	mean	std	mean	std	mean	std	mean	std	mean	std	mean	std	mean	std	mean	std	mean	std	mean	std	mean	std	mean	std	mean	std	mean
0	95.0529	2.40574	158.676	1.97073	43.5805	2.72942	82.2686	2.71161	154.138	1.41092	91.236	2.28434	121.732	1.12634	73.2681	1.88491	153.75	1.17151	143.692	2.41702	6.78253	0.538894	8.1655	0.399504	2.79888	0.341968	3.21212	0.599496	5.05856	0.270495	4.79859	0.303302	4.38141	0.25957	4.25944	0.310863	7.2295	1.22927	8.15829	1.23429	8.15965	0.483765	225.437	4.342	225.507	6.51504	93.8399	4.10722	238.247
1	95.0426	2.08846	157.925	1.24687	44.783	2.63266	82.1026	3.13216	153.909	1.23086	91.6193	2.07221	121.836	1.34856	72.7278	2.12493	154.339	1.04604	144.116	2.10911	6.71703	0.567656	7.91362	0.388463	2.86782	0.39194	3.2405	0.497336	5.13904	0.281328	4.77672	0.344023	4.32719	0.298028	4.39504	0.276935	6.88882	0.980476	8.87399	1.31296	8.38816	0.358354	224.818	4.04906	221.679	4.12638	91.8433	4.30455	231.897
2	97.3648	4.11886	160.223	1.606	41.0737	2.47671	81.0026	2.68435	155.314	0.907057	89.3431	3.11637	123.142	1.1358	69.8291	2.14271	153.861	1.90066	149.053	3.34561	7.05622	0.407921	8.67478	0.402556	2.61056	0.9608	2.71978	0.349383	5.50489	0.423312	4.83933	0.383433	4.397	0.358295	4.53478	0.181224	7.05033	1.29563	8.57167	1.23104	8.49067	0.457455	226.974	4.54481	223.873	4.76899	98.1432	5.83134	226.963
3	97.8608	2.30226	157.282	1.58251	41.6504	4.19954	80.2042	3.55784	154.622	1.42176	88.5057	1.40798	122.946	0.987312	69.5266	1.14069	154.001	0.69269	146.156	3.19942	6.55592	0.339266	8.15942	0.240367	2.83133	0.549432	3.08492	0.560185	5.34042	0.292135	4.62858	0.393665	4.44717	0.349657	4.35092	0.386054	8.9645	0.602318	6.96108	1.04006	7.709	0.48513	224.836	4.43717	224.5	5.14221	98.8505	2.74764	239.158
[truncated: 269 more columns]

[truncated: 19 more sheets: Supplementary Figure 3a, Supplementary Figure 3b, Supplementary Figure 3c, Supplementary Figure 3d, Supplementary Figure 3e, Supplementary Figure 3f, Supplementary Figure 3g, Supplementary Figure 4a, Supplementary Figure 4b, Supplementary Figure 4c, Supplementary Figure 5c, Supplementary Figure 7e, Supplementary Figure 8, Supplementary Figure 11a, Supplementary Figure 11b, Supplementary Figure 11d, Supplementary_figure_12a, Supplementary_figure_12b, Supplementary_figure_12c]
